# Supplementary material for: Proteome characterization of cassava (Manihot esculenta Crantz) somatic embryos, plantlets and tuberous roots
Source: Proteome Sci. 2010 Feb 27;8:10. doi: 10.1186/1477-5956-8-10 (PMC2842255; doi:10.1186/1477-5956-8-10)
Supplement: Additional file 6 — Table S5. Details of unique proteins to somatic embryos, shoots, adventitious roots and tuberous roots of cassava SC8, respectively. [file 1477-5956-8-10-S6.XLS]

## Sheet: 1structure
Structure
Unique to Somatic embryos (1)	Unique to shoots (2)	Unique to adventitious roots (2)	Unique to tuberous roots (3)
Alpha tubulin 1 - Pseudotsuga menziesii var. menziesii	Putative gamma-tubulin complex component 4 - Oryza sativa (japonica cultivar-group)	Actin/actin-like - Medicago truncatula (Barrel medic)	Fibrillin (Fragment) - Brassica napus (Rape)
	Putative tubulin alpha-2/alpha-4 chain - Brassica napus (Rape)	Alpha-tubulin (Fragment) - Striga asiatica	Putative pectin methylesterase LuPME5 - Linum usitatissimum (Flax) (Linseed)
			Tubulin A - Glycine max (Soybean)

## Sheet: 2Defense
Defence
Unique to Somatic embryos (1)	Unique to shoots (1)	Unique to adventitious roots (5)	Unique to tuberous roots (2)
Pathogenesis-related protein 18 - garden pea	Peptidylprolyl isomerase Cyp - kidney bean	Hemoglobin - Trema virgata	Putative DNA-damage-repair/toleration protein DRT102 - Trifolium pratense (Red clover)
		NBS-LRR type resistance protein (Fragment) - Cucumis melo (Muskmelon)	Thaumatin family - Oryza sativa (japonica cultivar-group).
		Non-symbiotic hemoglobin protein - Gossypium hirsutum (Upland cotton)
		Probable resistance protein - Arabidopsis thaliana
		Putative cold-induced protein - Oryza sativa (Rice)

## Sheet: 3Inorganic ion
Inorganic ion transport and metabolism
Unique to Somatic embryos (1)	Unique to shoots (0)	Unique to adventitious roots (1)	Unique to tuberous roots (0)
Calreticulin - castor bean		Ferritin heavy chain precursor - kidney bean

## Sheet: 4Detoxifying and antioxidant
Detoxifying and antioxidant
Unique to Somatic embryos (0)	Unique to shoots (4)	Unique to adventitious roots (6)	Unique to tuberous roots (6)
	Ferredoxin: nadp+ reductase mutant Y308S, chain A - garden pea	Germin-like protein 2 (Fragment) - Picea abies (Picea excelsa)	Aldo/keto reductase AKR - Manihot esculenta (Cassava) (Manioc)
	Geranylgeranyl reductase - Medicago truncatula (Barrel medic)	Glutathione peroxidase - Medicago truncatula (Barrel medic)	Ferritin heavy chain precursor - kidney bean
	Glycolate oxidase - Mesembryanthemum crystallinum (Common ice plant)	Isoflavone reductase related protein - Pyrus communis (Pear)	Glutathione reductase - Zinnia elegans (Zinnia)
	Protochlorophyllide reductase precursor - cucumber	Peroxidase (Fragment) - Manihot esculenta (Cassava) (Manioc)	Malate oxidoreductase (malic enzyme) [imported] - Arabidopsis thaliana
		'putative 1,4-benzoquinone reductase' - Oryza sativa (japonica cultivar-group)	Putative thioredoxin peroxidase (2-Cys peroxiredoxin) - Oryza sativa (japonica cultivar-group)
		Putative peroxidase (Class III peroxidase 33 precursor) - Oryza sativa (japonica cultivar-group)	Superoxide dismutase (Cu-Zn) - Arabidopsis thaliana

## Sheet: 5Signal transduction mechanisms
Signal transduction mechanisms
Unique to Somatic embryos (1)	Unique to shoots (1)	Unique to adventitious roots (3)	Unique to tuberous roots (1)
Proliferating cell nuclear antigen (clone 4.10) - carrot	Receptor kinase TRKc - Oryza sativa (indica cultivar-group)	ADP-ribosylation factor - Zea mays (Maize)	14-3-3 f-2 protein (Fragment) - Nicotiana tabacum (Common tobacco)
		GTP-binding protein SAR1A, putative, expressed - Oryza sativa (japonica cultivar-group)
		Putative sister-chromatide cohesion protein - Arabidopsis thaliana (Mouse-ear cress)

## Sheet: 6 Carbohydrate and energy
Carbohydrate and energy metabolism associated proteins
Unique to Somatic embryos (12)	Unique to shoots (16)	Unique to adventitious roots (20)	Unique to tuberous roots (33)
Alcohol dehydrogenase - Arabis blepharophylla (Coast rock-cress)	(S)-acetone-cyanohydrin lyase - Manihot esculenta (Cassava) (Manioc)	AB004247 NID - Citrus unshiu (H+-ATPase catalytic subunit)	1,4-alpha-glucan branching enzyme precursor - Manihot esculenta (Cassava) (Manioc).
Alcohol dehydrogenase 1 - garden petunia	AAA ATPase, central region; Homeodomain-like - Medicago truncatula (Barrel medic)	Acetyl-coenzyme A carboxylase - Alopecurus myosuroides (Black grass)	26S proteasome regulatory complex ATPase RPT3 - Zea mays (Maize).
Cellulase Cel3, membrane-anchored - tomato	ATP synthase subunit alpha - Nicotiana tabacum (Common tobacco)	Aconitate hydratase - cucurbit	3-phosphoglycerate kinase - Populus tremuloides (Quaking aspen)
Cytosolic 3-phosphoglycerate kinase (Fragment) - Hordeum vulgare var. distichum (Two-rowed barley).	AtpB (Fragment) - Ceratophyllum submersum (Tropical hornwort) (ATP synthase, beta subunit)	Alcohol dehydrogenase (Fragment) - Miscanthus sinensis var. sinensis	6-phosphogluconate dehydrogenase (Fragment) - Zea mays (Maize)
Cytosolic phosphoglycerate kinase 1- Populus nigra (Lombardy poplar)	ATP-dependent Clp protease, ATP-binding subunit - Arabidopsis thaliana (Mouse-ear cress)	Alpha-hydroxynitrile lyase - Manihot esculenta (Cassava) (Manioc)	Acyl-peptide hydrolase-like - Arabidopsis thaliana (Mouse-ear cress)
Fructokinase-like protein - Solanum tuberosum (Potato)	Enoyl ACP reductase - Olea europaea subsp. europaea	GDP-mannose-3,5-epimerase - Arabidopsis thaliana (Mouse-ear cress)	ADP-glucose pyrophosphorylase large subunit - Fragaria ananassa (Strawberry)
Isocitrate dehydrogenase (Fragment) - Theobroma cacao (Cacao) (Cocoa)	F1-ATPase alpha subunit (Fragment) - Plantago subspathulata	Mitochondrial F1-ATPase gamma subunit - Ipomoea nil (Japanese morning glory) (Pharbitis nil)	Alpha 1,4-glucan phosphorylase L isozyme (Fragment) - Oryza sativa (Rice)
Malate dehydrogenase precursor, mitochondrial - watermelon	Glyceraldehyde-3-phosphate dehydrogenase (Fragment) - Helianthus annuus (Common sunflower)	Mutator-like transposase [imported] - Arabidopsis thaliana	ATPase F1 alpha subunit (Fragment) - Ecdeiocolea monostachya
Phosphoglycerate mutase, 2,3-bisphosphoglycerate-independent - castor bean	glyceraldehyde-3-phosphate dehydrogenase (NADP) (phosphorylating) A precursor, chloroplast - garden pea	Phosphoenolpyruvate carboxylase - Lotus japonicus	ATP-binding cassette transporter AtABCA1 - Arabidopsis thaliana (Mouse-ear cress)
Putative ATP synthase beta subunit - Oryza sativa (japonica cultivar-group)	Glycine dehydrogenase P protein - Oryza sativa (japonica cultivar-group)	Phosphogluconate dehydrogenase (decarboxylating) - soybean	ATP-dependent Clp protease ATP-binding subunit clpA CD4B, chloroplast, putative, expressed - Oryza sativa (japonica cultivar-group).
Putative pyruvate kinase - Arabidopsis thaliana (Mouse-ear cress)	H+-transporting two-sector ATPase alpha chain - garden pea chloroplast	Phosphoribulokinase precursor - Chlamydomonas reinhardtii	Betaine aldehyde dehydrogenase - Brassica napus (Rape)
Sucrose synthase - Arabidopsis thaliana (Mouse-ear cress)	H+-transporting two-sector ATPase epsilon chain - spinach chloroplast	Putative 3-dehydroquinate dehydratase/shikimate dehydrogenase - Fagus sylvatica (Beechnut)	Chloroplast phosphoglycerate kinase - Populus nigra (Lombardy poplar)
	H+-transporting two-sector ATPase gamma chain precursor, chloroplast - spinach	Putative cinnamyl alcohol dehydrogenase - Oryza sativa (japonica cultivar-group)	Cytoplasmic aldolase - Oryza sativa (Rice)
	phosphoglycerate kinase precursor, chloroplast - common tobacco	Putative mitochondrial NAD-dependent malate dehydrogenase - Solanum tuberosum (Potato)	Cytosolic 6-phosphogluconate dehydrogenase - Oryza sativa (Rice)
	Putative dehydrogenase (Dehydrogenase, putative) - Oryza sativa (japonica cultivar-group)	Putative NAD synthetase - Oryza sativa (japonica cultivar-group)	Endopeptidase Clp ATP-binding chain SB100 [similarity] - soybean
	Transketolase, C-terminal-like - Medicago truncatula (Barrel medic)	Pyruvate kinase-like protein - Arabidopsis thaliana	Glucose-6-phosphate isomerase - Lycopersicon esculentum (Tomato)
		Similarity to AAA-type ATPase - Arabidopsis thaliana (Mouse-ear cress)	Glycogen phosphorylase B; starch phosphorylase - Arabidopsis thaliana (Mouse-ear cress)
		Succinate dehydrogenase flavoprotein alpha chain [imported] - Arabidopsis thaliana	Malate dehydrogenase (Fragment)- Mesembryanthemum crystallinum (Common ice plant)
		Triosphosphate isomerase-like protein - Solanum tuberosum (Potato)	Phosphoglycerate dehydrogenase - Arabidopsis thaliana (Mouse-ear cress)
		Vacuolar ATP synthase catalytic subunit A - Phaseolus aureus (Mung bean) (Vigna radiata)	Phospholipase D - castor bean
			Phospholipase D alpha 2 - Arachis hypogaea (Peanut).
			Probable malate dehydrogenase - garden pea
			Putative 2-oxoglutarate dehydrogenase E2 subunit - Oryza sativa (japonica cultivar-group)
			Putative glucose-6-phosphate isomerase - Oryza sativa (japonica cultivar-group)
			Putative vacuolar proton-ATPase - Oryza sativa (japonica cultivar-group)
			Pyruvate kinase - Medicago truncatula (Barrel medic)
			Sinapyl alcohol dehydrogenase-like protein - Populus tremula x Populus tremuloides
			Starch branching enzyme I - Ipomoea batatas (Sweet potato) (Batate)
			Starch phosphorylase isoform L precursor, chloroplast - fava bean
			Starch phosphorylase L - potato
			Starch phosphorylase precursor - sweet potato
			Transketolase, chloroplast - Zea mays (Maize)
			Vacuolar ATPase subunit B - Mesembryanthemum crystallinum (Common ice plant)

## Sheet: 7Photosynthesis relatedproteins
Photosynthesis related proteins
Unique to Somatic embryos (1)	Unique to shoots (21)	Unique to adventitious roots (3)	Unique to tuberous roots (4)
	Chlorophyll a/b binding protein precursor - Cicer arietinum (Chickpea) (Garbanzo)	Chlorophyll a/b-binding protein - common tobacco	Putative rubisco subunit binding-protein alpha subunit - Arabidopsis thaliana (Mouse-ear cress)
	Chloroplast chlorophyll A/B binding protein (Fragment) - Manihot esculenta (Cassava) (Manioc)	Oxygen evolving enhancer protein 1 precursor - Bruguiera gymnorhiza	Ribulose 1,5-bisphosphate carboxylase/oxygenase (Fragment) - Pogonatum nipponicum
	Chloroplast latex aldolase-like protein (Fragment) - Manihot esculenta (Cassava) (Manioc)	Photosystem II chlorophyll a-binding protein psbB - maize chloroplast	Ribulose-1,5-bisphosphate carboxylase/oxygenase large subunit (Fragment) - Pereskia quisqueyana
	Cytochrome f soluble domain, chain B - turnip		RuBisCO subunit binding-protein beta subunit; chaperonin, 60 kDa - Arabidopsis thaliana (Mouse-ear cress)
	P700 apoprotein A2 of photosystem I - Scenedesmus obliquus
	Photosystem I protein PsaD - Medicago truncatula (Barrel medic)
	Photosystem I reaction center subunit III - Phaseolus aureus (Mung bean) (Vigna radiata)
	Photosystem I reaction centre subunit IV/PsaE - Medicago truncatula (Barrel medic)
	Photosystem II CP43 chlorophyll apoprotein - Helianthus annuus (Common sunflower)
	Photosystem II CP47 chlorophyll apoprotein - Gossypium hirsutum (Upland cotton)
	Photosystem II D2 protein (Photosystem Q(A) protein) (PSII D2 protein) - Arabidopsis thaliana (Mouse-ear cress)
	Photosystem II oxygen-evolving complex protein 1 precursor - tomato
	Photosystem II oxygen-evolving complex protein 2 - rice (fragment)
	Photosystem Q(B) protein - Arabidopsis thaliana (Mouse-ear cress)
	Plastoquinol-plastocyanin reductase cytochrome f precursor - common tobacco chloroplast
	Putative chloroplast photosystem I subunit III (Fragment) - Populus canadensis (Carolina poplar)
	Putative oxygen-evolving enhancer protein 1 (OEE1) (Fragments) - Pinus strobus (Eastern white pine)
	Putative photosystem I reaction centre PSI-D subunit precursor - Solanum tuberosum (Potato)
	Ribulose-1,5-bisphosphate carboxylase/oxygenase activase 1 - Gossypium hirsutum (Upland cotton)
	Ribulose-1,5-bisphosphate carboxylase/oxygenase activase 2 (Fragment) - Gossypium hirsutum (Upland cotton)
	Ribulose-bisphosphate carboxylase (Fragment) - Leptonychia pallida

## Sheet: 8DNA and RNA metabolism
DNA and RNA metabolism associated proteins
Unique to Somatic embryos (6)	Unique to shoots (0)	Unique to adventitious roots (4)	Unique to tuberous roots (3)
3-oxoacyl-[acyl-carrier protein] reductase (Fragment) - Malus domestica (Apple) (Malus sylvestris)		Helicase, C-terminal - Medicago truncatula (Barrel medic)	Maturase K - Metrosideros diffusa
Gbf1 protein (Fragment) - Fagus sylvatica (Beechnut)		Profilin (Allergen Fra a 4) - Fragaria ananassa (Strawberry)	Putative retrotransposon protein - Solanum demissum (Wild potato)
MatK (Fragment) - Dioon mejiae		Putative nuclear ribonuclease Z - Oryza sativa (japonica cultivar-group)	Reverse transcriptase (Fragment) - Alstroemeria inodora (Lily)
Phosphoribosylamine-glycine ligase, chloroplast, putative, expressed - Oryza sativa (japonica cultivar-group)		Reverse transciptase (Fragment) - Brassica juncea (Leaf mustard) (Indian mustard)
RNA-binding protein-like - Oryza sativa (japonica cultivar-group)
RNase H, putative (Retrotransposon protein, putative, unclassified) - Oryza sativa (japonica cultivar-group)

## Sheet: 9DNA binding
DNA binding proteins
Unique to Somatic embryos (1)	Unique to shoots (0)	Unique to adventitious roots (0)	Unique to tuberous roots (0)
Putative DNA-binding protein GBP16 - Oryza sativa (japonica cultivar-group)

## Sheet: 10Amino acid 
Amino acid metabolism
Unique to Somatic embryos (3)	Unique to shoots (2)	Unique to adventitious roots (8)	Unique to tuberous roots (6)
			Aminotransferases class-I pyridoxal-phosphate-binding site - Medicago truncatula (Barrel medic)
Aspartate aminotransferase P1 - Lupinus angustifolius (Narrow-leaved blue lupin)	Glutamate 1-semialdehyde aminotransferase - Brassica napus (Rape)	Aspartate aminotransferase P1 - Lupinus angustifolius (Narrow-leaved blue lupin)	Arginase (Fragment) - Prunus armeniaca (Apricot).
Cysteine proteinase - Arabidopsis thaliana (Mouse-ear cress)	Glutamine synthetase - Canavalia lineata	Aspartate transaminase, cytosolic - rice	Aspartate aminotransferase (Fragment)- Securigera parviflora
Transaldolase-like - Solanum tuberosum (Potato)		Glutamate-ammonia ligase alpha, cytosolic - garden pea	Glutamate decarboxylase 2 - Brassica juncea (Leaf mustard) (Indian mustard)
		Glutamate-ammonia ligase beta - alfalfa	Ornithine carbamoyltransferase OOCT1 - Canavalia lineata
		Glycine hydroxymethyltransferase - Arabidopsis thaliana	Putative cysteine protease (Fragment) - Pisum sativum (Garden pea)
		Peptidylprolyl isomerase Cyp - kidney bean
		Peptidylprolyl isomerase ROC1 - Arabidopsis thaliana
		Putative adenosylhomocysteinase - Trifolium pratense (Red clover)
	4
	4
	4
	4
	4
	4

[truncated: 5 more sheets: 11Protein biosynth, 12Chaperones, 13Sorting and translocation , 14Transport, 15Function unknown]
